# Supplementary material for: WDR82-Mediated H3K4me3 Is Associated with Tumor Proliferation and Therapeutic Efficacy in Pediatric High-Grade Gliomas
Source: Cancers (Basel). 2023 Jun 30;15(13):3429. doi: 10.3390/cancers15133429 (PMC10340597; doi:10.3390/cancers15133429)
Supplement: Supplementary file 1 [file cancers-15-03429-s001.zip]

Archive with 1 entries (1 files):
- cancers-2365551-supplementary.pdf
